# Supplementary material for: Selective Dehydration of Pentoses and Hexoses of Ulva rigida to Platform Chemicals Using Nb2O5 and ZrO2 Supported on Mesoporous Silicas as Heterogeneous Catalysts
Source: Int J Mol Sci. 2025 Oct 15;26(20):10054. doi: 10.3390/ijms262010054 (PMC12564892; doi:10.3390/ijms262010054)
Supplement: Supplementary file 1 [file ijms-26-10054-s001.zip]

Archive with 1 entries (1 files):
- ijms-3875934-supplementary.pdf
